# Supplementary material for: Spatial N-glycan rearrangement on α5β1 integrin nucleates galectin-3 oligomers to determine endocytic fate
Source: Nat Commun. 2025 Oct 27;16:9461. doi: 10.1038/s41467-025-64523-7 (PMC12559291; doi:10.1038/s41467-025-64523-7)
Supplement: Supplementary file 9 — Supplementary Data 1 [file 41467_2025_64523_MOESM9_ESM.xlsx]

## Sheet: Cross-linking
	Cross-linker			Buffer
		cleavable		Name	Concentration (mM)	pH	Temperature (°C)
	Name	DSBU	BS3d0/BS3d4	HEPES	20	7,5	25
	Elemental composition	C9O3N2H12		NaCl	150
	Molecular weight (g/mol)	196,084	576.45	Triton-X100 0.2%
	Solvent	DMSO	DMSO
	Spacer length (Å)	12,5	11.4
	Maximum Cα-Cα Distance (Å)	30
	a.a. target (site 1)	K,N-term	K,N-term
	a.a. target (site 2)	K, S, T, Y, N-term	K, S, T, Y, N-term
	a.a. target (site 3)	none	none
			Reaction conditions
			Cross-linker excess	200
			Protein concentration (µg)	50
			Temperature (°C)	4°C
			Reaction time (min)	2 h
			DMSO final concentration (%)	0,2%
			Quenching
			Name	Concentration (mM)	Temperature (°C)
			Tris-HCl	20	4°C
	Rat_beta1_Integrin
	Sequence
	Rat_alpha5_Integrin
	Sequence
	Human Galectin_3
	Sequence

## Sheet: Digestion & XL enrichment
		Reduction
			Concentration (mM)	Temperature (°C)	Time (min)
		DTT	10	60	45
		Alkylation
			Concentration (mM)	Temperature (°C)	Time (min)
		IAA	55	25	20
			Digestion enzyme
			Enzyme	Trypsin
			Enzyme (µg)	0,5
			Incubation time (h)	12
			Digestion quench
			60% ACN, 0,1% FA V/V

## Sheet: HPLC
	HPLC-system	nanoAcquity Ulta-Performance-LC (Waters, Milford, USA)
		Name	Dimension (µm x mm)	Particle size (µm)
	Precolumn	nanoACQUITY UPLC precolumn (Waters)	180 × 20	5
	Separation column	nanoACQUITY UPLC column (Waters)	75 x 250	1.7
	HPLC parameters
	Solvent A	water + 0.1% formic acid
	Solvent B	acetonitrile + 0.1% formic acid
	Gradient	3 % B (15 min), 3 % to 40 % B (90 min), 40% to 99 % B (2 min), 99 % B (5 min), 99 % to 3 % B (2 min), 3 % B (21 min)
	Flow rate (nL/min)	350
	Column temperature (°C)	60
	Time	135 min

## Sheet: ESI-MS
	Mass spectrometer	Q-Exactive HFX Orbitrap (Thermo Fisher Scientific)
	Full MS mode
	Mass range (m/z)	300-1800
	Resolving power	120000
	Tandem MS mode
	Intensity threshold	10 most intense
	Isolation window (m/z)	2
	Resolving power	30000
	Charge states	3-7
	Fragmentation method	HCD : NCE 27,30,33

## Sheet: Data Analysis
	RAW data conversion				Manual validation criteria for DSBU
	Software	MS Convert			1) The assignment of cross-links should be supported by at least characteristic double fragments ( BuUr and Bu) for both cross-linked peptides. 2) A minimum of peak intensity for the identification of the double fragments
	Output file format	mgf
	Cross-Link Identification
	Software	MeroX
	Software release	2.0.1.4
	License	Freeware
	Web-link	www.stavrox.com			Manual validation criteria for BS3 d0/d4
	a.a. target (site 1)	K, N-term			1) MS validation of the ratio 1:1 heavy/light crosslinker 2) A minimum of peak intensity for the identification fragments
	a.a. target (site 2)	K, S, T, Y, N-term
	a.a. target (site 3)	none
	Enzyme specificity	R, K
	Missed cleavages	R (3), K (3)
	Static modifications	Carbamidomethylation (C)
	Variable modifications	Oxidation (1, M), Deamidation (1,N)
	Peptide length	5-30
	Minimum charge states	2
	Mass accuracy (precursor ion)	5 ppm
	Mass accuracy (MS/MS product ions)	10 ppm
	Mass accuracy (MS3 product ions)	none
	FDR	5 %			Details of decoy algorithm
	S/N threshold	2			Shuffle sequences but keep protease sites
	Decoy analysis	yes
	Manual validation	yes
					Analysis mode : RISEUP mode for DSBU and Quadratic mode for BS3
	MS-cleavable cross-linker
		Number	Relative intensity
	Essential cross-linker fragments	3	10%

## Sheet: DSBU 1-1
Cross Linker	Biological Replicat	Technical replicat	Score	m/z	Charge	M+H+	Calculated Mass	Deviation in ppm	Peptide 1	Protein 1	From	To	Peptide2	Protein 2	From	To	Scan number	Retention time in sec	best linkage position peptide 1	best linkage position peptide 2
DSBU	1	1	234	698.687228573727	3	2094.04713296	2094.04705652	0.03650347642801751	[BPEAKBFR]	Rat_alpha5_Integrin	961	968	[KLNEISK]	Human_Galectin_3	227	233	QX20768MS.10035.10035.3 MSn:"698.687228573727" RTmin:"47.142738999999999" File:"QX20768MS.raw", NativeID:"controllerType=0 controllerNumber=1 scan=10035"	2828.56434	K965	K227
DSBU	1	1	68	524.267154369062	4	2094.04678833	2094.04705652	-0.1280725920438503	[BPEAKBFR]	Rat_alpha5_Integrin	961	968	[KLNEISK]	Human_Galectin_3	227	233	QX20768MS.10039.10039.4 MSn:"524.267154369062" RTmin:"47.155999999999999" File:"QX20768MS.raw", NativeID:"controllerType=0 controllerNumber=1 scan=10039"	2829.36	K965	K227
DSBU	1	1	223	698.68711366975	3	2094.04678824	2094.04705652	-0.12811557101153173	[BPEAKBFR]	Rat_alpha5_Integrin	961	968	[KLNEISK]	Human_Galectin_3	227	233	QX20768MS.10040.10040.3 MSn:"698.68711366975" RTmin:"47.159672999999998" File:"QX20768MS.raw", NativeID:"controllerType=0 controllerNumber=1 scan=10040"	2829.58038	K965	K227
DSBU	1	1	41	589.565768191257	4	2355.24124362	2355.23769352	1.507319052699201	[SGEPQKFTLKFK]	Rat_beta1_Integrin	125	136	[SKGMAEK]	Rat_beta1_Integrin	99	105	QX20768MS.12060.12060.4 MSn:"589.565768191257" RTmin:"53.236659000000003" File:"QX20768MS.raw", NativeID:"controllerType=0 controllerNumber=1 scan=12060"	3194.19954	K134	K100
DSBU	1	1	67	635.580006246362	4	2539.29819584	2539.30070491	-0.9880958464027011	[EDBREMKIYLR]	Rat_alpha5_Integrin	631	641	[KLNEISK]	Human_Galectin_3	227	233	QX20768MS.12861.12861.4 MSn:"635.580006246362" RTmin:"55.436053000000001" File:"QX20768MS.raw", NativeID:"controllerType=0 controllerNumber=1 scan=12861"	3326.16318	K637	K227
DSBU	1	1	209	1087.913106088036	3	3261.7247655	3261.7147528	3.0697562547176727	[SSTTSGTQVLKBPEAK]	Rat_alpha5_Integrin	950	965	[KLQVATAVQWTK]	Rat_alpha5_Integrin	1029	1040	QX20768MS.14645.14645.3 MSn:"1087.913106088036" RTmin:"61.494926999999997" File:"QX20768MS.raw", NativeID:"controllerType=0 controllerNumber=1 scan=14645"	3689.69562	K960	K1029
DSBU	1	1	77	816.186487347717	4	3261.72412025	3261.7147528	2.8719320379498274	[SSTTSGTQVLKBPEAK]	Rat_alpha5_Integrin	950	965	[KLQVATAVQWTK]	Rat_alpha5_Integrin	1029	1040	QX20768MS.14648.14648.4 MSn:"816.186487347717" RTmin:"61.498327000000003" File:"QX20768MS.raw", NativeID:"controllerType=0 controllerNumber=1 scan=14648"	3689.89962	K960	K1029
DSBU	1	1	82	652.584492798397	5	3258.89335847	3258.8896206	1.1469752424332813	[LRPEDITQIQPQQLLLKLR]	Rat_beta1_Integrin	106	124	[GSQTIKK]	Rat_beta1_Integrin	85	91	QX20768MS.19450.19450.5 MSn:"652.584492798397" RTmin:"76.413549000000003" File:"QX20768MS.raw", NativeID:"controllerType=0 controllerNumber=1 scan=19450"	4584.81294	K122	K90
DSBU	1	1	110	1111.943622561757	3	3333.81631492	3333.80277994	4.059905742026072	[MLITILGTVKPNANR]	Human_Galectin_3	130	144	[QSVFPFESGKPFK]	Human_Galectin_3	187	199	QX20768MS.21411.21411.3 MSn:"1111.943622561757" RTmin:"82.489957000000004" File:"QX20768MS.raw", NativeID:"controllerType=0 controllerNumber=1 scan=21411"	4949.39742	K139	K196
DSBU	1	1	43	590.016470566099	3	1768.03485893	1768.0327094	1.2157735404028376	[KLNEISK]	Human_Galectin_3	227	233	[QLPQKK]	Rat_alpha5_Integrin	1024	1029	QX20768MS.9095.9095.3 MSn:"590.016470566099" RTmin:"44.406235000000002" File:"QX20768MS.raw", NativeID:"controllerType=0 controllerNumber=1 scan=9095"	2664.3741	K227	K1028

## Sheet: DSBU 1-2
Cross Linker	Biological Replicat	Technical replicat	Score	m/z	Charge	M+H+	Calculated Mass	Deviation in ppm	Peptide 1	Protein 1	From	To	Peptide2	Protein 2	From	To	Scan number	Retention time in sec	best linkage position peptide 1	best linkage position peptide 2
DSBU	1	2	31	589.566480933802	4	2355.24409459	2355.23769352	2.717794734955067	[SGEPQKFTLKFK]	Rat_beta1_Integrin	125	136	[SKGMAEK]	Rat_beta1_Integrin	99	105	QX20771MS.12182.12182.4 MSn:"589.566480933802" RTmin:"53.258985000000003" File:"QX20771MS.raw", NativeID:"controllerType=0 controllerNumber=1 scan=12182"	3195.5391	K134	K100
DSBU	1	2	93	1087.912245136524	3	3261.72218264	3261.7147528	2.2778886686089606	[SSTTSGTQVLKBPEAK]	Rat_alpha5_Integrin	950	965	[KLQVATAVQWTK]	Rat_alpha5_Integrin	1029	1040	QX20771MS.14844.14844.3 MSn:"1087.912245136524" RTmin:"61.708753000000002" File:"QX20771MS.raw", NativeID:"controllerType=0 controllerNumber=1 scan=14844"	3702.52518	K960	K1029
DSBU	1	2	51	815.479491194223	4	3258.89613563	3258.8896206	1.9991523905728332	[LRPEDITQIQPQQLLLKLR]	Rat_beta1_Integrin	106	124	[GSQTIKK]	Rat_beta1_Integrin	85	91	QX20771MS.19478.19478.4 MSn:"815.479491194223" RTmin:"76.480035999999998" File:"QX20771MS.raw", NativeID:"controllerType=0 controllerNumber=1 scan=19478"	4588.80216	K122	K90

## Sheet: DSBU 1-3
Cross Linker	Biological Replicat	Technical replicat	Score	m/z	Charge	M+H+	Calculated Mass	Deviation in ppm	Peptide 1	Protein 1	From	To	Peptide2	Protein 2	From	To	Scan number	Retention time in sec	best linkage position peptide 1	best linkage position peptide 2
DSBU	1	3	34	589.565846663669	4	2355.24155751	2355.23769352	1.6405918057869444	[SGEPQKFTLKFK]	Rat_beta1_Integrin	125	136	[SKGMAEK]	Rat_beta1_Integrin	99	105	QX20774MS.12503.12503.4 MSn:"589.565846663669" RTmin:"53.013804" File:"QX20774MS.raw", NativeID:"controllerType=0 controllerNumber=1 scan=12503"	3180.82824	K134	K100
DSBU	1	3	112	816.186491890667	4	3261.72413842	3261.7147528	2.877502695445374	[SSTTSGTQVLKBPEAK]	Rat_alpha5_Integrin	950	965	[KLQVATAVQWTK]	Rat_alpha5_Integrin	1029	1040	QX20774MS.15387.15387.4 MSn:"816.186491890667" RTmin:"61.383093000000002" File:"QX20774MS.raw", NativeID:"controllerType=0 controllerNumber=1 scan=15387"	3682.98558	K960	K1029
DSBU	1	3	211	1087.912897031889	3	3261.72413833	3261.7147528	2.87747510276895	[SSTTSGTQVLKBPEAK]	Rat_alpha5_Integrin	950	965	[KLQVATAVQWTK]	Rat_alpha5_Integrin	1029	1040	QX20774MS.15396.15396.3 MSn:"1087.912897031889" RTmin:"61.397793" File:"QX20774MS.raw", NativeID:"controllerType=0 controllerNumber=1 scan=15396"	3683.86758	K960	K1029

## Sheet: DSBU 2-1
Cross Linker	Biological Replicat	Technical replicat	Score	m/z	Charge	M+H+	Calculated Mass	Deviation in ppm	Peptide 1	Protein 1	From	To	Peptide2	Protein 2	From	To	Scan number	Retention time in sec	best linkage position peptide 1	best linkage position peptide 2
DSBU	2	1	166	497.280462314369	4	1986.10002011	1986.10185156	-0.9221338206952125	[KHVYLGDK]	Rat_alpha5_Integrin	713	720	[KLNEISK]	Human_Galectin_3	227	233	QX22008MS.11584.11584.4 MSn:"497.280462314369" RTmin:"45.417884999999998" File:"QX22008MS.raw", NativeID:"controllerType=0 controllerNumber=1 scan=11584"	2725.0731	K713	K227
DSBU	2	1	218	698.686477199172	3	2094.04487883	2094.04705652	-1.0399442828763779	[BPEAKBFR]	Rat_alpha5_Integrin	961	968	[KLNEISK]	Human_Galectin_3	227	233	QX22008MS.11875.11875.3 MSn:"698.686477199172" RTmin:"46.059777000000004" File:"QX22008MS.raw", NativeID:"controllerType=0 controllerNumber=1 scan=11875"	2763.58662	K965	K227
DSBU	2	1	201	495.530406126646	4	1979.09979536	1979.0994092	0.19511901357366732	[EMKIYLR]	Rat_alpha5_Integrin	635	641	[KLNEISK]	Human_Galectin_3	227	233	QX22008MS.14726.14726.4 MSn:"495.530406126646" RTmin:"55.379629999999999" File:"QX22008MS.raw", NativeID:"controllerType=0 controllerNumber=1 scan=14726"	3322.7778	K637	K227
DSBU	2	1	146	660.371902549203	3	1979.10115488	1979.0994092	0.8820569861125888	[EMKIYLR]	Rat_alpha5_Integrin	635	641	[KLNEISK]	Human_Galectin_3	227	233	QX22008MS.14733.14733.3 MSn:"660.371902549203" RTmin:"55.395449999999997" File:"QX22008MS.raw", NativeID:"controllerType=0 controllerNumber=1 scan=14733"	3323.727	K637	K227
DSBU	2	1	192	905.81294510231	3	2715.42428254	2715.42465934	-0.13876284531596664	[VIVBNTKLDNNWGR]	Human_Galectin_3	170	183	[KLNEISK]	Human_Galectin_3	227	233	QX22008MS.15019.15019.3 MSn:"905.81294510231" RTmin:"56.508474" File:"QX22008MS.raw", NativeID:"controllerType=0 controllerNumber=1 scan=15019"	3390.50844	K176	K227
DSBU	2	1	109	747.636383975405	4	2987.52370676	2987.51828492	1.8148274397908213	[LPDGVTINYKSYBK]	Rat_beta1_Integrin	389	402	[SGEPQKFTLK]	Rat_beta1_Integrin	125	134	QX22008MS.17141.17141.4 MSn:"747.636383975405" RTmin:"63.215046999999998" File:"QX22008MS.raw", NativeID:"controllerType=0 controllerNumber=1 scan=17141"	3792.90282	K398	T132
DSBU	2	1	128	996.512485723906	3	2987.52290441	2987.51828492	1.5462609485860437	[LPDGVTINYKSYBK]	Rat_beta1_Integrin	389	402	[SGEPQKFTLK]	Rat_beta1_Integrin	125	134	QX22008MS.17156.17156.3 MSn:"996.512485723906" RTmin:"63.248710000000003" File:"QX22008MS.raw", NativeID:"controllerType=0 controllerNumber=1 scan=17156"	3794.9226	Y400	K130
DSBU	2	1	118	632.332548894082	4	2526.30836643	2526.30610741	0.8941980441218877	[QSVFPFESGKPFK]	Human_Galectin_3	187	199	[VIVBNTK]	Human_Galectin_3	170	176	QX22008MS.17865.17865.4 MSn:"632.332548894082" RTmin:"65.103907000000007" File:"QX22008MS.raw", NativeID:"controllerType=0 controllerNumber=1 scan=17865"	3906.23442	K196	T175
DSBU	2	1	78	1328.049528835245	3	3982.13403374	3982.12974417	1.0772038218616433	[IQVLVEPDHFKVAVNDAHLLQYNHR]	Human_Galectin_3	200	224	[KLNEISK]	Human_Galectin_3	227	233	QX22008MS.19049.19049.3 MSn:"1328.049528835245" RTmin:"68.260458" File:"QX22008MS.raw", NativeID:"controllerType=0 controllerNumber=1 scan=19049"	4095.62748	K210	K227
DSBU	2	1	131	874.814810911937	3	2622.42987997	2622.42899922	0.335852640552273	[KTIQFDFQILSK]	Rat_alpha5_Integrin	808	819	[KHVYLGDK]	Rat_alpha5_Integrin	713	720	QX22008MS.19482.19482.3 MSn:"874.814810911937" RTmin:"69.296490000000006" File:"QX22008MS.raw", NativeID:"controllerType=0 controllerNumber=1 scan=19482"	4157.7894	K808	K713
DSBU	2	1	173	842.774541900229	3	2526.30907294	2526.30610741	1.1738587458469498	[QSVFPFESGKPFK]	Human_Galectin_3	187	199	[VIVBNTK]	Human_Galectin_3	170	176	QX22008MS.19747.19747.3 MSn:"842.774541900229" RTmin:"69.908767999999995" File:"QX22008MS.raw", NativeID:"controllerType=0 controllerNumber=1 scan=19747"	4194.52608	K196	T175
DSBU	2	1	144	1152.332863708577	4	4606.30962569	4606.30215034	1.6228500920967373	[WDTGENPIYKSAVTTVVNPK]	Rat_beta1_Integrin	776	795	[SLPYGTAmEKAQLKPPATSDA}	Rat_alpha5_Integrin	1079	1100	QX22008MS.19958.19958.4 MSn:"1152.332863708577" RTmin:"70.408073000000002" File:"QX22008MS.raw", NativeID:"controllerType=0 controllerNumber=1 scan=19958"	4224.48438	K785	T1084
DSBU	2	1	85	968.70512613612	5	4839.49652516	4839.49000007	1.348299345979003	[IQVLVEPDHFKVAVNDAHLLQYNHR]	Human_Galectin_3	200	224	[VIVBNTKLDNNWGR]	Human_Galectin_3	170	183	QX22008MS.20634.20634.5 MSn:"968.70512613612" RTmin:"72.112296999999998" File:"QX22008MS.raw", NativeID:"controllerType=0 controllerNumber=1 scan=20634"	4326.73782	K210	K176
DSBU	2	1	163	1127.908231645894	3	3381.71014217	3381.70485682	1.5629222428656877	[VIVBNTKLDNNWGR]	Human_Galectin_3	170	183	[QSVFPFESGKPFK]	Human_Galectin_3	187	199	QX22008MS.20686.20686.3 MSn:"1127.908231645894" RTmin:"72.238929999999996" File:"QX22008MS.raw", NativeID:"controllerType=0 controllerNumber=1 scan=20686"	4334.3358	K176	K196
DSBU	2	1	195	1064.216082219696	3	3190.63369389	3190.6247984	2.7880010221146825	[QSVFPFESGKPFK]	Human_Galectin_3	187	199	[QSVFPFESGKPFK]	Human_Galectin_3	187	199	QX22008MS.23485.23485.3 MSn:"1064.216082219696" RTmin:"79.196934999999996" File:"QX22008MS.raw", NativeID:"controllerType=0 controllerNumber=1 scan=23485"	4751.8161	K196	K196
DSBU	2	1	180	1117.273445962268	3	3349.80578512	3349.79769456	2.4152325595095303	[mLITILGTVKPNANR]	Human_Galectin_3	130	144	[QSVFPFESGKPFK]	Human_Galectin_3	187	199	QX22008MS.23729.23729.3 MSn:"1117.273445962268" RTmin:"79.813886999999994" File:"QX22008MS.raw", NativeID:"controllerType=0 controllerNumber=1 scan=23729"	4788.83322	K139	K196
DSBU	2	1	95	877.246079998345	4	3505.96249085	3505.9563204	1.759987454515974	[ALFLASKQATLTQTLLIQNGAR]	Rat_alpha5_Integrin	609	630	[EMKIYLR]	Rat_alpha5_Integrin	635	641	QX22008MS.23935.23935.4 MSn:"877.246079998345" RTmin:"80.325123000000005" File:"QX22008MS.raw", NativeID:"controllerType=0 controllerNumber=1 scan=23935"	4819.50738	T622	K637
DSBU	2	1	183	1111.938712876197	3	3333.80158586	3333.80277994	-0.35817368528149246	[MLITILGTVKPNANR]	Human_Galectin_3	130	144	[QSVFPFESGKPFK]	Human_Galectin_3	187	199	QX22008MS.24792.24792.3 MSn:"1111.938712876197" RTmin:"82.583287999999996" File:"QX22008MS.raw", NativeID:"controllerType=0 controllerNumber=1 scan=24792"	4954.99728	K139	K196

## Sheet: DSBU 2-2
Cross Linker	Biological Replicat	Technical replicat	Score	m/z	Charge	M+H+	Calculated Mass	Deviation in ppm	Peptide 1	Protein 1	From	To	Peptide2	Protein 2	From	To	Scan number	Retention time in sec	best linkage position peptide 1	best linkage position peptide 2
DSBU	2	2	97	590.016588678095	3	1768.03521327	1768.0327094	1.416187857154777	[KLNEISK]	Human_Galectin_3	227	233	[QLPQKK]	Rat_alpha5_Integrin	1024	1029	QX22011MS.10659.10659.3 MSn:"590.016588678095" RTmin:"44.532997000000002" File:"QX22011MS.raw", NativeID:"controllerType=0 controllerNumber=1 scan=10659"	2671.97982	K227	K1028
DSBU	2	2	148	620.026829232387	3	1858.06593493	1858.06440344	0.8242387803055047	[KLNEISK]	Human_Galectin_3	227	233	[KLNEISK]	Human_Galectin_3	227	233	QX22011MS.11329.11329.3 MSn:"620.026829232387" RTmin:"46.009359000000003" File:"QX22011MS.raw", NativeID:"controllerType=0 controllerNumber=1 scan=11329"	2760.56154	K227	K227
DSBU	2	2	106	576.982823284962	3	1728.93391709	1728.93530406	-0.8022111118158886	[FTLKFK]	Rat_beta1_Integrin	131	136	[SKGMAEK]	Rat_beta1_Integrin	99	105	QX22011MS.14146.14146.3 MSn:"576.982823284962" RTmin:"54.152982999999999" File:"QX22011MS.raw", NativeID:"controllerType=0 controllerNumber=1 scan=14146"	3249.17898	K134	K100
DSBU	2	2	160	660.372282057859	3	1979.10229341	1979.0994092	1.4573324529125693	[EMKIYLR]	Rat_alpha5_Integrin	635	641	[KLNEISK]	Human_Galectin_3	227	233	QX22011MS.14762.14762.3 MSn:"660.372282057859" RTmin:"56.481668999999997" File:"QX22011MS.raw", NativeID:"controllerType=0 controllerNumber=1 scan=14762"	3388.90014	K637	K227
DSBU	2	2	130	747.636656970797	4	2987.52479874	2987.51828492	2.1803400602830387	[LPDGVTINYKSYBK]	Rat_beta1_Integrin	389	402	[SGEPQKFTLK]	Rat_beta1_Integrin	125	134	QX22011MS.17164.17164.4 MSn:"747.636656970797" RTmin:"64.192764999999994" File:"QX22011MS.raw", NativeID:"controllerType=0 controllerNumber=1 scan=17164"	3851.5659	K398	T132
DSBU	2	2	71	996.513081183761	3	2987.52469079	2987.51828492	2.14420654655295	[LPDGVTINYKSYBK]	Rat_beta1_Integrin	389	402	[SGEPQKFTLK]	Rat_beta1_Integrin	125	134	QX22011MS.17168.17168.3 MSn:"996.513081183761" RTmin:"64.205991999999995" File:"QX22011MS.raw", NativeID:"controllerType=0 controllerNumber=1 scan=17168"	3852.35952	K398	K130
DSBU	2	2	67	996.288602381656	4	3982.13258038	3982.12974417	0.7122339457361813	[IQVLVEPDHFKVAVNDAHLLQYNHR]	Human_Galectin_3	200	224	[KLNEISK]	Human_Galectin_3	227	233	QX22011MS.18927.18927.4 MSn:"996.288602381656" RTmin:"68.789399000000003" File:"QX22011MS.raw", NativeID:"controllerType=0 controllerNumber=1 scan=18927"	4127.36394	K210	K227
DSBU	2	2	184	1127.908105628595	3	3381.70976412	3381.70485682	1.451129855104667	[VIVBNTKLDNNWGR]	Human_Galectin_3	170	183	[QSVFPFESGKPFK]	Human_Galectin_3	187	199	QX22011MS.20409.20409.3 MSn:"1127.908105628595" RTmin:"72.645387999999997" File:"QX22011MS.raw", NativeID:"controllerType=0 controllerNumber=1 scan=20409"	4358.72328	K176	K196
DSBU	2	2	33	1174.65651625814	3	3521.95499601	3521.95123502	1.06786997684722	[ALFLASKQATLTQTLLIQNGAR]	Rat_alpha5_Integrin	609	630	[EmKIYLR]	Rat_alpha5_Integrin	635	641	QX22011MS.22505.22505.3 MSn:"1174.65651625814" RTmin:"78.240818000000004" File:"QX22011MS.raw", NativeID:"controllerType=0 controllerNumber=1 scan=22505"	4694.44908	K615	Y639
DSBU	2	2	179	1117.273636013366	3	3349.80635528	3349.79769456	2.585439001997466	[mLITILGTVKPNANR]	Human_Galectin_3	130	144	[QSVFPFESGKPFK]	Human_Galectin_3	187	199	QX22011MS.23219.23219.3 MSn:"1117.273636013366" RTmin:"80.164058999999995" File:"QX22011MS.raw", NativeID:"controllerType=0 controllerNumber=1 scan=23219"	4809.84354	K139	K196
DSBU	2	2	60	1169.325232878983	3	3505.96114587	3505.9563204	1.3763615166410768	[ALFLASKQATLTQTLLIQNGAR]	Rat_alpha5_Integrin	609	630	[EMKIYLR]	Rat_alpha5_Integrin	635	641	QX22011MS.23373.23373.3 MSn:"1169.325232878983" RTmin:"80.571061999999998" File:"QX22011MS.raw", NativeID:"controllerType=0 controllerNumber=1 scan=23373"	4834.26372	K615	K637
DSBU	2	2	88	877.245916276295	4	3505.96183596	3505.9563204	1.5731945348775582	[ALFLASKQATLTQTLLIQNGAR]	Rat_alpha5_Integrin	609	630	[EMKIYLR]	Rat_alpha5_Integrin	635	641	QX22011MS.23388.23388.4 MSn:"877.245916276295" RTmin:"80.611158000000003" File:"QX22011MS.raw", NativeID:"controllerType=0 controllerNumber=1 scan=23388"	4836.66948	T622	K637
DSBU	2	2	80	1203.967603478622	3	3609.88825767	3609.87990333	2.3142932421497804	[DLDGNGYPDLIVGSFGVDKALVYR]	Rat_alpha5_Integrin	514	537	[KLNEISK]	Human_Galectin_3	227	233	QX22011MS.23766.23766.3 MSn:"1203.967603478622" RTmin:"81.715672999999995" File:"QX22011MS.raw", NativeID:"controllerType=0 controllerNumber=1 scan=23766"	4902.94038	K532	K227
DSBU	2	2	174	1111.93999276717	3	3333.80542554	3333.80277994	0.7935676088901428	[MLITILGTVKPNANR]	Human_Galectin_3	130	144	[QSVFPFESGKPFK]	Human_Galectin_3	187	199	QX22011MS.24218.24218.3 MSn:"1111.93999276717" RTmin:"82.968153000000001" File:"QX22011MS.raw", NativeID:"controllerType=0 controllerNumber=1 scan=24218"	4978.08918	K139	K196

[truncated: 5 more sheets: DSBU 2-3, BS3 -1 , BS3 - 2, BS3 - 3, Result comparison]
