# Supplementary material for: Spatial N-glycan rearrangement on α5β1 integrin nucleates galectin-3 oligomers to determine endocytic fate
Source: Nat Commun. 2025 Oct 27;16:9461. doi: 10.1038/s41467-025-64523-7 (PMC12559291; doi:10.1038/s41467-025-64523-7)
Supplement: Supplementary file 15 — Source data [file 41467_2025_64523_MOESM15_ESM.xlsx]

## Sheet: Figure 1C
			Figure 1C
					Ctrl		With I3 (+I3)	Fold change(+I3/Ctrl ratio)
				SNAP-mAb13 signal (arb. units) #1	28936		10077	0.34825
				SNAP-mAB13 signal (arb. units) #2	62003.5		24056	0.387979
				SNAP-mAb13 signal (arb. units) #3	64242.8		24284.2	0.378007
				SNAP-mAb13 signal (arb. units) #4	53805.7		26586.4	0.494118
				SNAP-mAb13 signal (arb. units) #5	51162.1		19566.8	0.382446
				SNAP-mAb13 signal (arb. units) #6	19618		4414.28	0.225012
				#VALUE!

## Sheet: Figure 1D
			Figure 1D
					Ctrl		With exogenous Gal3 (+Gal3)	Fold change (+Gal3/Ctrl ratio)
				SNAP-mAb13 signal (arb. units) #1	28936		41823.3	1.44537
				SNAP-mAB13 signal (arb. units) #2	27784.1		56343.5	2.0279
				SNAP-mAb13 signal (arb. units) #3	25448		60232	2.36687
				SNAP-mAb13 signal (arb. units) #4	12982.2		29698.1	2.2876
				SNAP-mAb13 signal (arb. units) #5	17309.8		38521.7	2.22542
				SNAP-mAb13 signal (arb. units) #6	14618		40843.6	2.79406
				SNAP-mAb13 signal (arb. units) #7	9859.42		29648	3.00708
				#VALUE!

## Sheet: Figure 1E_Left
			Figure 1E, left
				#1	siCtrl	siCHC		#2	siCtrl	siCHC		#3	siCtrl	siCHC
					1832342	8788297			3082930	1080442			1288813	2771604
					2835229	7266428			2037324	2130134			959437	2308710
					1680023	8308752			2645810	3016325			3150003	5415539
					1822452	2239425			2660505	2101871			1339414	4654129
					1782260	4220929			3241322	984973			1879701	2438238
					2318180	11135366			2192056	2611996			3002726	2480406
					1872762	7731371			2005033	1721571			1815782	3140651
					3139877	7068054			2768200	1628882			2536833	2016963
					3677300	2730175			2317178	1669797			3502394	1304664
					1482114	2869833			3243804	1826712			2952310	3117370
					1164859	2314214			1611927	3296163			1615003	1055630
					2345321	6685082			2652148	1564166			4445187	4532032
					1705086	5373732			1314393	3227132			1513852	4039206
					1281353	4294459			1581260	2324542			1606354	3435862
					1840864	2109809			1903614	2671161			2177083	2537928
					1182097	3511064			939545	2079573			2583631	2140454
					1267859	4939341			1912237	1864456			1483256	2277305
					1169608	5153411			1807154	2105474			1642725	2687368
					2570428	7204240			1762791	2967790			2015524	1866547
					1467021	6691706			929003	1431932			2209941	2398212
					1159590	3379044			3824021	2162800			2402233	1998972
					1268531	3419842			1104348	6439525			2389569	2151707
					1664538	3831365			1273693	2478636			2529152	2395495
					2430180	6777074			1138257	2221440			1093331	2932181
					1129871	6142873			1119341	1885208			969332	1811040
					2090654	5551281			2411837	1859678			751028	3366400
					1968554	1660046			1530032	4175730			1705779	4187618
					3396078	1685222			3608890	4712413			1116862	2782862
					4152859	1631457			1203521	2513827			899965	4510305
					1912923	5725418			1244868	6486447			652120	5045340
					1212295	5428659			1374246	3368549			1896181	1926244
						4840998				5875633			864977	3325575
						3406780				12972058				2175253
						2361815				3165250				2611446
						4788132				2600680				1080705
						1369876
					Representative

## Sheet: Figure 1E_Right
			Figure 1E, right	Total signal	Golgi signal	Golgi signal/Total signal			Total signal	Golgi signal	Golgi signal/Total signal			Total signal	Golgi signal	Golgi signal/Total signal					Total signal	Golgi signal	Golgi signal/Total signal			Total signal	Golgi signal	Golgi signal/Total signal		#3	Total signal	Golgi signal	Golgi signal/Total signal				Compiled Data		siCtrl	siCHC
			#1	21656828	3082930	0.142354		#2	7411891	1832342	0.247217		#3	6055003	1288813	0.212851				#1	5073930	1080442	0.21294		#2	22782990	8788297	0.385739			11563240	2771604	0.239691						0.142354	0.21294
				12572205	2037324	0.16205			11678141	2835229	0.242781			6178872	959437	0.155277					6649761	2130134	0.320332			20461868	7266428	0.35512			6715020	2308710	0.343813						0.16205	0.320332
				18442906	2645810	0.143459			7019171	1680023	0.239348			15852599	3150003	0.198706					9090749	3016325	0.331802			25173977	8308752	0.330053			15076502	5415539	0.359204						0.143459	0.331802
				14215140	2660505	0.18716			13978465	1822452	0.130376			5410803	1339414	0.247544					8179922	2101871	0.256955			7000364	2239425	0.319901			13513495	4654129	0.344406						0.18716	0.256955
				17449103	3241322	0.185759			14921104	1782260	0.119446			11834425	1879701	0.158833					4438734	984973	0.221904			12647625	4220929	0.333733			9293627	2438238	0.262356						0.185759	0.221904
				11467896	2192056	0.191147			13856667	2318180	0.167297			14531089	3002726	0.206641					3992012	2611996	0.654306			25791909	11135366	0.431739			9013049	2480406	0.275202						0.191147	0.654306
				14713024	2005033	0.136276			13982442	1872762	0.133937			10754450	1815782	0.16884					6780371	1721571	0.253905			21396242	7731371	0.361342			12504020	3140651	0.251171						0.136276	0.253905
				11251915	2768200	0.24602			12078297	3139877	0.25996			18182133	2536833	0.139523					7133098	1628882	0.228355			18915409	7068054	0.373666			9439603	2016963	0.21367						0.24602	0.228355
				14261627	2317178	0.162476			15562069	3677300	0.236299			19065453	3502394	0.183704					5950818	1669797	0.2806			7271941	2730175	0.37544			4158003	1304664	0.313772						0.162476	0.2806
				14498788	3243804	0.223729			8610957	1482114	0.17212			18358762	2952310	0.160812					6388115	1826712	0.285955			4880207	2869833	0.588056			13033606	3117370	0.239179						0.223729	0.285955
				11492593	1611927	0.140258			11830319	1164859	0.0984639			7131149	1615003	0.226472					9695809	3296163	0.339958			7453318	2314214	0.310494			4531525	1055630	0.232952						0.140258	0.339958
				12896281	2652148	0.205652			12219109	2345321	0.191939			20170431	4445187	0.220381					6201939	1564166	0.252206			16935519	6685082	0.394737			18315070	4532032	0.247448						0.205652	0.252206
				7006659	1314393	0.187592			15168137	1705086	0.112412			8013182	1513852	0.18892					11073478	3227132	0.291429			10462582	5373732	0.513614			13326767	4039206	0.30309						0.187592	0.291429
				9899127	1581260	0.159737			14378682	1281353	0.0891148			8854448	1606354	0.181418					8127264	2324542	0.286018			8799788	4294459	0.488018			11644603	3435862	0.29506						0.159737	0.286018
				11787977	1903614	0.161488			17290358	1840864	0.106468			12776164	2177083	0.170402					10125544	2671161	0.263804			5123685	2109809	0.411776			6814423	2537928	0.372435						0.161488	0.263804
				6333541	939545	0.148344			9373741	1182097	0.126107			20119062	2583631	0.128417					4590994	2079573	0.452968			7296716	3511064	0.481184			5604279	2140454	0.381932						0.148344	0.452968
				6999028	1912237	0.273215			14138680	1267859	0.0896731			10973527	1483256	0.135167					5346174	1864456	0.348746			9304925	4939341	0.530831			7273849	2277305	0.313081						0.273215	0.348746
				7784654	1807154	0.232143			8504148	1169608	0.137534			8684447	1642725	0.189157					7602336	2105474	0.276951			9358159	5153411	0.550686			12367430	2687368	0.217294						0.232143	0.276951
				12313005	1762791	0.143165			11431447	2570428	0.224856			14166774	2015524	0.142271					7001010	2967790	0.423909			17113185	7204240	0.420976			5985657	1866547	0.311837						0.143165	0.423909
				9188998	929003	0.101099			7213627	1467021	0.203368			9578603	2209941	0.230716					4279528	1431932	0.3346			15439928	6691706	0.433403			6221186	2398212	0.385491						0.101099	0.3346
				18504549	3824021	0.206653			8043978	1159590	0.144156			12013390	2402233	0.199963					5941166	2162800	0.364036			7276231	3379044	0.464395			5249903	1998972	0.380764						0.206653	0.364036
				8294260	1104348	0.133146			7748939	1268531	0.163704			11063079	2389569	0.215995					23836449	6439525	0.270155			14179097	3419842	0.241189			9348658	2151707	0.230162						0.133146	0.270155
				6921567	1273693	0.184018			10034985	1664538	0.165873			19104020	2529152	0.132388					8365589	2478636	0.296289			13673414	3831365	0.280205			8105955	2395495	0.295523						0.184018	0.296289
				6291431	1138257	0.180922			12051863	2430180	0.201644			9468738	1093331	0.115467					7122284	2221440	0.3119			18172778	6777074	0.372924			10161710	2932181	0.288552						0.180922	0.3119
				5895908	1119341	0.18985			8544045	1129871	0.132241			11093517	969332	0.0873782					5625276	1885208	0.335132			14315673	6142873	0.429101			6827119	1811040	0.265271						0.18985	0.335132
				10831674	2411837	0.222665			17181737	2090654	0.121679			7052194	751028	0.106496					7195686	1859678	0.258443			18545706	5551281	0.29933			9880837	3366400	0.3407						0.222665	0.258443
				6441180	1530032	0.237539			9403946	1968554	0.209333			15457940	1705779	0.11035					14838491	4175730	0.281412			6329892	1660046	0.262255			10594423	4187618	0.395266						0.237539	0.281412
				13875633	3608890	0.260088			15960905	3396078	0.212775			11546649	1116862	0.0967261					14084659	4712413	0.334578			7659378	1685222	0.220021			9879069	2782862	0.281693						0.260088	0.334578
				8983630	1203521	0.133968			16171926	4152859	0.256794			17875641	899965	0.0503459					10917465	2513827	0.230257			6810033	1631457	0.239567			17197211	4510305	0.26227						0.133968	0.230257
				14664463	1244868	0.0848901			12339960	1912923	0.155019			7911773	652120	0.082424					18084844	6486447	0.358668			15350547	5725418	0.372978			13039997	5045340	0.386913						0.0848901	0.358668
				9738585	1374246	0.141114			9215828	1212295	0.131545			15205816	1896181	0.124701					10286674	3368549	0.327467			19348100	5428659	0.280578			6239875	1926244	0.308699						0.141114	0.327467
														7952213	864977	0.108772					14216787	5875633	0.413288			13219540	4840998	0.3662			9639715	3325575	0.344987						0.247217	0.413288
																					26972181	12972058	0.480942			15034867	3406780	0.226592			5228648	2175253	0.416026						0.242781	0.480942
																					9597907	3165250	0.329785			9345186	2361815	0.252731			8312944	2611446	0.314142						0.239348	0.329785
				siCtrl #1					siCtrl #2					siCtrl #3							8032566	2600680	0.323767			11610048	4788132	0.412413			4367174	1080705	0.247461						0.130376	0.323767
																										6488513	1369876	0.211123											0.119446	0.385739
																																							0.167297	0.35512
																																							0.133937	0.330053
																					siCHC #1					siCHC #2					siCHC #3								0.25996	0.319901
																																							0.236299	0.333733
																																							0.17212	0.431739
																																							0.0984639	0.361342
																																							0.191939	0.373666
																																							0.112412	0.37544
																																							0.0891148	0.588056
																																							0.106468	0.310494
																																							0.126107	0.394737
																																							0.0896731	0.513614
																																							0.137534	0.488018
																																							0.224856	0.411776
																																							0.203368	0.481184
																																							0.144156	0.530831
																																							0.163704	0.550686
																																							0.165873	0.420976
																																							0.201644	0.433403
																																							0.132241	0.464395
																																							0.121679	0.241189
																																							0.209333	0.280205
																																							0.212775	0.372924
																																							0.256794	0.429101
																																							0.155019	0.29933
																																							0.131545	0.262255
																																							0.212851	0.220021
																																							0.155277	0.239567
																																							0.198706	0.372978
																																							0.247544	0.280578
																																							0.158833	0.3662
																																							0.206641	0.226592
																																							0.16884	0.252731
																																							0.139523	0.412413
																																							0.183704	0.211123
																																							0.160812	0.239691
																																							0.226472	0.343813
																																							0.220381	0.359204
																																							0.18892	0.344406
																																							0.181418	0.262356
																																							0.170402	0.275202
																																							0.128417	0.251171
																																							0.135167	0.21367
																																							0.189157	0.313772
																																							0.142271	0.239179
																																							0.230716	0.232952
																																							0.199963	0.247448
																																							0.215995	0.30309
																																							0.132388	0.29506
																																							0.115467	0.372435
																																							0.0873782	0.381932
																																							0.106496	0.313081
																																							0.11035	0.217294
																																							0.0967261	0.311837
																																							0.0503459	0.385491
																																							0.082424	0.380764
																																							0.124701	0.230162
																																							0.108772	0.295523
																																								0.288552
																																								0.265271
																																								0.3407
																																								0.395266
																																								0.281693
																																								0.26227
																																								0.386913
																																								0.308699
																																								0.344987
																																								0.416026
																																								0.314142
																																								0.247461
																																							Compiled Data

## Sheet: Figure 1F_Left
			Figure 1F, left
				#1	siCtrl	siCHC			#2	siCtrl	siCHC			#3	siCtrl	siCHC
					715077	1944648				421556	1052057				703301	1162855
					787358	1490597				1241014	2209829				650005	1462973
					1203184	949878				993089	1610473				911799	1754550
					741000	1633864				1237973	2110393				1130164	1555445
					1464525	789388				637487	1924316				1645557	1977076
					263287	718448				921614	1942798				582820	1997986
					554616	2193070				1192765	1588683				764165	2077088
					590150	1005291				1561617	1095968				691213	1846093
					864371	1699043				782490	518975				1311371	1302085
					917998	950988				731902	1178092				456172	1733095
					533940	971127				1143647	1401757				504508	1823704
					1098918	848187				1119293	1831823				561741	974618
					270123	942361				1318108	1699212				894290	1651386
					894441	2009271				955244	1562319				630485	1221067
					395327	1312022				429640	1941701				512502	1841193
					1699520	972551				311429	1306715				838648	911404
					1287235	1435313				1169647	927522				1083019	2559278
					794871	1597697				588558	1474508				791977	3156041
					457299	1976859				993536	1435268				688993	1592406
					653271	1882761				931048	1410940				1533745	1168789
					1468872	1550479				1058031	908027				1321378	1549442
					262720	1765320				796147	1539198				1425209	1810126
					701657	2026942				1109963	995230				1318898	2038696
					974638	3460593				944181	1505474				538130	1526494
					585455	2380888				1010882	1793104				986030	1626515
					408135	1126076				1003087	1747122				485638	1569969
					1370682	1793988				883984	1425349				691915	1527793
					510578	1516035				514147	1854575				668942	1915961
					847777	2330583				389698	1596159				754675	1164814
					505048	1546408				1272117	1648004				886932	1790353
						2009934					1702982					1277720
						1729176					2022319					1567501
					Representative

## Sheet: Figure 1F_Right
			Figure 1F, right	Total signal	Golgi signal	Golgi signal/Total signal			Total signal	Golgi signal	Golgi signal/Total signal			Total signal	Golgi signal	Golgi signal/Total signal					Total signal	Golgi signal	Golgi signal/Total signal			Total signal	Golgi signal	Golgi signal/Total signal			Total signal	Golgi signal	Golgi signal/Total signal			siCtrl	siCHC
			#1	7379338	715077	0.0969026		#2	5807080	421556	0.0725935		#3	6917512	703301	0.10167				#1	6357742	1944648	0.305871		#2	2800584	1052057	0.375656		#3	3467067	1162855	0.3354			0.0969026	0.305871
				4890008	787358	0.161014			5983778	1241014	0.207396			8502665	650005	0.0764472					5778922	1490597	0.257937			4545763	2209829	0.486129			4148696	1462973	0.352634			0.161014	0.257937
				6650133	1203184	0.180926			10546119	993089	0.0941663			9524121	911799	0.0957358					4473534	949878	0.212333			5412904	1610473	0.297525			4129864	1754550	0.424844			0.180926	0.212333
				5987278	741000	0.123762			9488570	1237973	0.13047			7998802	1130164	0.141292					8164684	1633864	0.200114			4561716	2110393	0.462631			4245593	1555445	0.366367			0.123762	0.200114
				10419575	1464525	0.140555			5693080	637487	0.111976			9685568	1645557	0.169898					3588935	789388	0.21995			4745225	1924316	0.405527			4373908	1977076	0.452016			0.140555	0.21995
				6782929	263287	0.0388161			8643776	921614	0.106622			5605966	582820	0.103964					2428026	718448	0.295898			4732032	1942798	0.410563			5365855	1997986	0.372352			0.0388161	0.295898
				6608694	554616	0.0839222			13073816	1192765	0.0912331			8800180	764165	0.0868352					7222217	2193070	0.303656			5456735	1588683	0.291142			4305332	2077088	0.482445			0.0839222	0.303656
				6830898	590150	0.0863942			9612606	1561617	0.162455			9573900	691213	0.0721976					2526161	1005291	0.397952			4054731	1095968	0.270294			3837755	1846093	0.481035			0.0863942	0.397952
				5691378	864371	0.151874			6467997	782490	0.120979			7769376	1311371	0.168787					3956619	1699043	0.429418			2456218	518975	0.21129			3008851	1302085	0.432752			0.151874	0.429418
				7401616	917998	0.124027			7043882	731902	0.103906			6354304	456172	0.0717895					4055266	950988	0.234507			3306239	1178092	0.356324			3635192	1733095	0.476755			0.124027	0.234507
				6705963	533940	0.0796217			10843151	1143647	0.105472			5627623	504508	0.0896485					3326829	971127	0.291908			4130848	1401757	0.339339			5441715	1823704	0.335134			0.0796217	0.291908
				9141704	1098918	0.120209			13363911	1119293	0.0837549			6273179	561741	0.0895465					2601327	848187	0.326059			4789832	1831823	0.38244			2500783	974618	0.389725			0.120209	0.326059
				4898063	270123	0.0551489			12170125	1318108	0.108307			12644420	894290	0.0707261					2283279	942361	0.412723			3993314	1699212	0.425514			2736232	1651386	0.603526			0.0551489	0.412723
				4353516	894441	0.205453			8997538	955244	0.106167			9955871	630485	0.063328					5279974	2009271	0.380546			5126200	1562319	0.304771			4437290	1221067	0.275183			0.205453	0.380546
				6823042	395327	0.05794			7828263	429640	0.0548832			6436882	512502	0.0796196					4194627	1312022	0.312786			6658152	1941701	0.291628			5373766	1841193	0.342626			0.05794	0.312786
				9923976	1699520	0.171254			10019447	311429	0.0310825			9150891	838648	0.0916466					3281054	972551	0.296414			3657051	1306715	0.357314			3197272	911404	0.285057			0.171254	0.296414
				11020063	1287235	0.116808			10944220	1169647	0.106873			8284146	1083019	0.130734					4491668	1435313	0.31955			4083662	927522	0.22713			8251328	2559278	0.310166			0.116808	0.31955
				8970706	794871	0.0886074			8108258	588558	0.0725875			8575415	791977	0.0923544					3310110	1597697	0.482672			4011624	1474508	0.367559			7907761	3156041	0.399107			0.0886074	0.482672
				8489126	457299	0.0538688			9155461	993536	0.108518			10037828	688993	0.0686396					5204725	1976859	0.37982			4143446	1435268	0.346395			4145444	1592406	0.384134			0.0538688	0.37982
				5758469	653271	0.113445			11681068	931048	0.0797057			8854167	1533745	0.173223					6284295	1882761	0.299598			5640087	1410940	0.250163			2556462	1168789	0.45719			0.113445	0.299598
				11494831	1468872	0.127785			10164309	1058031	0.104093			11179081	1321378	0.118201					2989338	1550479	0.51867			2139183	908027	0.424474			3475469	1549442	0.445822			0.127785	0.51867
				5427766	262720	0.048403			5861307	796147	0.135831			10006143	1425209	0.142433					3992888	1765320	0.442116			3847949	1539198	0.400005			4960333	1810126	0.36492			0.048403	0.442116
				4964053	701657	0.141348			9315070	1109963	0.119158			8453231	1318898	0.156023					5036769	2026942	0.402429			3908682	995230	0.25462			5063775	2038696	0.402604			0.141348	0.402429
				8239545	974638	0.118288			10704369	944181	0.0882052			10769069	538130	0.04997					8422707	3460593	0.410865			4185415	1505474	0.359695			5112444	1526494	0.298584			0.118288	0.410865
				6818309	585455	0.0858651			10980481	1010882	0.0920617			9225283	986030	0.106883					5399819	2380888	0.44092			5339434	1793104	0.335823			4500376	1626515	0.361418			0.0858651	0.44092
				5330131	408135	0.0765713			7670897	1003087	0.130765			5955561	485638	0.0815436					3698325	1126076	0.304483			3952108	1747122	0.442073			4829537	1569969	0.325077			0.0765713	0.304483
				10235068	1370682	0.13392			6997594	883984	0.126327			5489898	691915	0.126034					6408944	1793988	0.279919			3821338	1425349	0.372997			4884545	1527793	0.312781			0.13392	0.279919
				3662712	510578	0.139399			6771779	514147	0.075925			9669901	668942	0.0691778					3263488	1516035	0.464544			4240860	1854575	0.437311			4141816	1915961	0.46259			0.139399	0.464544
				4924516	847777	0.172154			7521769	389698	0.0518094			8278449	754675	0.0911614					6053473	2330583	0.384999			3873898	1596159	0.412029			2947728	1164814	0.395157			0.172154	0.384999
				7523816	505048	0.0671266			6821903	1272117	0.186475			7090289	886932	0.125091					3569372	1546408	0.433244			5975982	1648004	0.275771			4352323	1790353	0.411356			0.0671266	0.433244
																					5522216	2009934	0.363972			3614060	1702982	0.47121			3703143	1277720	0.345037			0.0725935	0.363972
				siCtrl #1					siCtrl #2					siCtrl #3							4802702	1729176	0.360042			4993890	2022319	0.404959			3803312	1567501	0.412141			0.207396	0.360042
																																				0.0941663	0.375656
																					siCHC #1					siCHC #2					siCHC #3					0.13047	0.486129
																																				0.111976	0.297525
																																				0.106622	0.462631
																																				0.0912331	0.405527
																																				0.162455	0.410563
																																				0.120979	0.291142
																																				0.103906	0.270294
																																				0.105472	0.21129
																																				0.0837549	0.356324
																																				0.108307	0.339339
																																				0.106167	0.38244
																																				0.0548832	0.425514
																																				0.0310825	0.304771
																																				0.106873	0.291628
																																				0.0725875	0.357314
																																				0.108518	0.22713
																																				0.0797057	0.367559
																																				0.104093	0.346395
																																				0.135831	0.250163
																																				0.119158	0.424474
																																				0.0882052	0.400005
																																				0.0920617	0.25462
																																				0.130765	0.359695
																																				0.126327	0.335823
																																				0.075925	0.442073
																																				0.0518094	0.372997
																																				0.186475	0.437311
																																				0.10167	0.412029
																																				0.0764472	0.275771
																																				0.0957358	0.47121
																																				0.141292	0.404959
																																				0.169898	0.3354
																																				0.103964	0.352634
																																				0.0868352	0.424844
																																				0.0721976	0.366367
																																				0.168787	0.452016
																																				0.0717895	0.372352
																																				0.0896485	0.482445
																																				0.0895465	0.481035
																																				0.0707261	0.432752
																																				0.063328	0.476755
																																				0.0796196	0.335134
																																				0.0916466	0.389725
																																				0.130734	0.603526
																																				0.0923544	0.275183
																																				0.0686396	0.342626
																																				0.173223	0.285057
																																				0.118201	0.310166
																																				0.142433	0.399107
																																				0.156023	0.384134
																																				0.04997	0.45719
																																				0.106883	0.445822
																																				0.0815436	0.36492
																																				0.126034	0.402604
																																				0.0691778	0.298584
																																				0.0911614	0.361418
																																				0.125091	0.325077
																																					0.312781
																																					0.46259
																																					0.395157
																																					0.411356
																																					0.345037
																																					0.412141
																																				Compiled Data

## Sheet: Figure 1H
			Figure 1H		Gal3 on VPS26	mAb13 on Gal3	mAb13 on VPS26			Gal3 on VPS26	mAb13 on Gal3	mAb13 on VPS26			Gal3 on VPS26	mAb13 on Gal3	mAb13 on VPS26					Gal3 on VPS26	9EG7 on Gal3	9EG7 on VPS26			Gal3 on VPS26	9EG7 on Gal3	9EG7 on VPS26			Gal3 on VPS26	9EG7 on Gal3	9EG7 on VPS26
				#1	0.685	0.604	0.503		#2	0.719	0.732	0.499		#3	0.679	0.569	0.736				#1	0.674	0.065	0.09		#2	0.58	0.209	0.147		#3	0.614	0.063	0.131									Gal3 on vps26	mAb13 on Gal3	9EG7 on Gal3	mAb13 on vps26	9EG7 on vps26
					0.619	0.519	0.4			0.609	0.687	0.419			0.585	0.389	0.568					0.505	0.132	0.15			0.611	0.117	0.113			0.39	0.146	0.137									0.685	0.604	0.065	0.503	0.09
					0.52	0.5	0.58			0.622	0.5	0.609			0.606	0.737	0.502					0.658	0.098	0.21			0.574	0.148	0.209			0.581	0.131	0.126									0.619	0.519	0.132	0.4	0.15
					0.626	0.515	0.691			0.419	0.421	0.405			0.564	0.652	0.39					0.699	0.198	0.186			0.643	0.215	0.106			0.573	0.219	0.119									0.52	0.5	0.098	0.58	0.21
					0.541	0.671	0.507			0.587	0.674	0.588			0.757	0.517	0.511					0.55	0.152	0.112			0.572	0.123	0.28			0.611	0.091	0.088									0.626	0.515	0.198	0.691	0.186
					0.573	0.533	0.578			0.609	0.465	0.673			0.563	0.744	0.722					0.587	0.2	0.126			0.687	0.119	0.129			0.584	0.149	0.065									0.541	0.671	0.152	0.507	0.112
					0.416	0.519	0.3			0.774	0.678	0.702			0.564	0.365	0.583					0.493	0.208	0.109			0.584	0.129	0.165			0.519	0.105	0.106									0.573	0.533	0.2	0.578	0.126
					0.692	0.558	0.594			0.509	0.6	0.7			0.631	0.716	0.552					0.55	0.237	0.135			0.624	0.127	0.132			0.687	0.274	0.11									0.416	0.519	0.208	0.3	0.109
					0.524	0.451	0.457			0.698	0.699	0.763			0.574	0.491	0.558					0.666	0.224	0.17			0.575	0.198	0.126			0.527	0.317	0.145									0.692	0.558	0.237	0.594	0.135
					0.312	0.539	0.543			0.628	0.734	0.754			0.622	0.587	0.605					0.461	0.242	0.108			0.609	0.24	0.254			0.583	0.206	0.149									0.524	0.451	0.224	0.457	0.17
					0.722	0.61	0.61			0.574	0.634	0.642			0.745	0.574	0.603					0.407	0.171	0.137			0.39	0.095	0.01			0.619	0.167	0.216									0.312	0.539	0.242	0.543	0.108
					0.517	0.766	0.472			0.505	0.599	0.538			0.597	0.673	0.632					0.478	0.176	0.097			0.587	0.164	0.057			0.524	0.253	0.223									0.722	0.61	0.171	0.61	0.137
					0.519	0.46	0.568			0.458	0.583	0.466			0.658	0.733	0.547					0.59	0.218	0.106			0.591	0.182	0.31			0.633	0.248	0.238									0.517	0.766	0.176	0.472	0.097
					0.328	0.497	0.405			0.699	0.491	0.578			0.64	0.516	0.373					0.739	0.178	0.118			0.638	0.163	0.086			0.598	0.114	0.142									0.519	0.46	0.218	0.568	0.106
					0.675	0.515	0.515			0.65	0.735	0.621			0.638	0.605	0.528					0.696	0.19	0.1			0.475	0.075	0.112			0.61	0.094	0.226									0.328	0.497	0.178	0.405	0.118
					0.587	0.474	0.588			0.387	0.619	0.737			0.642	0.563	0.551					0.587	0.121	0.176			0.55	0.19	0.05			0.394	0.21	0.133									0.675	0.515	0.19	0.515	0.1
					0.664	0.665	0.672			0.593	0.598	0.526			0.411	0.586	0.602					0.598	0.097	0.099			0.396	0.261	0.118			0.558	0.227	0.301									0.587	0.474	0.121	0.588	0.176
					0.592	0.597	0.762			0.65	0.61	0.579			0.583	0.618	0.653					0.488	0.118	0.163			0.717	0.306	0.143			0.606	0.118	0.109									0.664	0.665	0.097	0.672	0.099
					0.711	0.744	0.711			0.566	0.738	0.62			0.591	0.59	0.458					0.674	0.134	0.187			0.563	0.078	0.095			0.585	0.218	0.097									0.592	0.597	0.118	0.762	0.163
					0.599	0.679	0.699			0.561	0.567	0.518			0.58	0.491	0.31					0.606	0.227	0.1			0.642	0.116	0.108			0.376	0.065	0.047									0.711	0.744	0.134	0.711	0.187
					0.723	0.643	0.587			0.507	0.611	0.621			0.739	0.735	0.459					0.633	0.127	0.177			0.567	0.164	0.174			0.578	0.199	0.21									0.599	0.679	0.227	0.699	0.1
					0.673	0.586	0.619			0.478	0.459	0.557			0.622	0.577	0.599					0.565	0.211	0.163			0.624	0.171	0.216			0.744	0.172	0.204									0.723	0.643	0.127	0.587	0.177
					0.599	0.659	0.723			0.59	0.663	0.592			0.567	0.767	0.639					0.709	0.164	0.138			0.477	0.226	0.133			0.623	0.232	0.138									0.673	0.586	0.211	0.619	0.163
					0.645	0.572	0.514			0.739	0.715	0.416			0.471	0.523	0.56					0.565	0.189	0.217			0.383	0.079	0.136			0.458	0.179	0.132									0.599	0.659	0.164	0.723	0.138
					0.645	0.566	0.534			0.596	0.586	0.527			0.494	0.651	0.494					0.498	0.208	0.098			0.567	0.216	0.145			0.613	0.248	0.159									0.645	0.572	0.189	0.514	0.217
					0.488	0.711	0.543			0.645	0.627	0.589			0.631	0.642	0.386					0.643	0.263	0.118			0.627	0.157	0.167			0.459	0.166	0.114									0.645	0.566	0.208	0.534	0.098
					0.659	0.698	0.644			0.489	0.771	0.682			0.598	0.573	0.623					0.6	0.148	0.179			0.636	0.209	0.208			0.69	0.279	0.125									0.488	0.711	0.263	0.543	0.118
					0.746	0.542	0.497			0.573	0.683	0.663			0.635	0.604	0.513					0.556	0.103	0.176			0.581	0.176	0.125			0.504	0.127	0.113									0.659	0.698	0.148	0.644	0.179
					0.558	0.499	0.576			0.723	0.549	0.541			0.539	0.645	0.547					0.7	0.176	0.194			0.428	0.119	0.277			0.585	0.073	0.276									0.746	0.542	0.103	0.497	0.176
					0.615	0.527	0.58			0.561	0.684	0.552			0.617	0.587	0.566					0.487	0.088	0.215			0.729	0.216	0.172			0.738	0.195	0.099									0.558	0.499	0.176	0.576	0.194
					0.588	0.663	0.61			0.488	0.631	0.651			0.739	0.418	0.491					0.587	0.231	0.138			0.559	0.318	0.204			0.429	0.176	0.154									0.615	0.527	0.088	0.58	0.215
					0.611	0.602	0.582			0.574	0.726	0.673			0.623	0.557	0.592					0.553	0.181	0.092			0.602	0.204	0.163			0.595	0.061	0.167									0.588	0.663	0.231	0.61	0.138
					0.478	0.588	0.481			0.611	0.519	0.505			0.541	0.673	0.618					0.408	0.222	0.105			0.488	0.117	0.151			0.617	0.274	0.155									0.611	0.602	0.181	0.582	0.092
					0.613	0.582	0.526			0.632	0.586	0.623			0.616	0.65	0.538					0.588	0.247	0.121			0.67	0.191	0.067			0.399	0.126	0.179									0.478	0.588	0.222	0.481	0.105
					0.558	0.601	0.496			0.58	0.617	0.542			0.584	0.581	0.482					0.698	0.093	0.187			0.469	0.173	0.146			0.593	0.309	0.198									0.613	0.582	0.247	0.526	0.121
					0.59	0.708	0.377			0.619	0.626	0.44			0.613	0.646	0.726					0.727	0.217	0.102			0.586	0.166	0.093			0.657	0.238	0.121									0.558	0.601	0.093	0.496	0.187
					0.682	0.618	0.569			0.533	0.588	0.371			0.531	0.611	0.396					0.566	0.295	0.088			0.711	0.127	0.122			0.593	0.102	0.093									0.59	0.708	0.217	0.377	0.102
					0.616	0.584	0.524			0.608	0.672	0.5			0.641	0.489	0.559					0.658	0.109	0.153			0.547	0.214	0.146			0.452	0.226	0.172									0.682	0.618	0.295	0.569	0.088
					0.665	0.499	0.611			0.546	0.475	0.562			0.658	0.506	0.511					0.689	0.218	0.129			0.626	0.093	0.097			0.596	0.177	0.227									0.616	0.584	0.109	0.524	0.153
					0.578	0.632	0.521			0.651	0.602	0.637			0.612	0.611	0.598					0.599	0.126	0.189			0.485	0.073	0.126			0.571	0.085	0.179									0.665	0.499	0.218	0.611	0.129
										0.389	0.672	0.418			0.406	0.627	0.607					0.388					0.608	0.16	0.104			0.621	0.222	0.187									0.578	0.632	0.126	0.521	0.189
					mAb13/Gal3/VPS26 #1					0.453	0.561	0.475			0.649	0.59	0.714					0.598					0.557	0.132	0.228			0.636	0.116	0.205									0.719	0.732	0.209	0.499	0.147
										0.722	0.728	0.327			0.389	0.477	0.378					0.654					0.355	0.263	0.145			0.567	0.268	0.139									0.609	0.687	0.117	0.419	0.113
										0.577	0.67	0.589			0.61	0.618	0.504					0.491					0.602	0.115	0.137			0.516	0.122	0.211									0.622	0.5	0.148	0.609	0.209
										0.581	0.488	0.61			0.488	0.608	0.629					0.672					0.581	0.067	0.125			0.677	0.261	0.172									0.419	0.421	0.215	0.405	0.106
										0.511	0.765	0.564			0.673	0.734	0.636					0.593					0.418	0.176	0.109			0.395	0.199	0.146									0.587	0.674	0.123	0.588	0.28
										0.656	0.526	0.413			0.781	0.562	0.583					0.582					0.628	0.083	0.089			0.633	0.175	0.176									0.609	0.465	0.119	0.673	0.129
										0.396	0.676	0.527			0.577	0.611	0.479					0.723					0.604	0.153	0.091			0.652	0.211	0.091									0.774	0.678	0.129	0.702	0.165
										0.572	0.411	0.517			0.562	0.586	0.581					0.509					0.523	0.216	0.124			0.564	0.189	0.156									0.509	0.6	0.127	0.7	0.132
										0.599	0.536	0.483			0.49	0.672	0.622					0.476					0.738	0.232	0.116			0.543	0.156	0.101									0.698	0.699	0.198	0.763	0.126
										0.644	0.732	0.503			0.679	0.498	0.534											0.121	0.09				0.198	0.163									0.628	0.734	0.24	0.754	0.254
										0.623	0.419	0.4			0.546	0.5	0.563					9EG7/Gal3/VPS26 #1						0.237	0.25				0.147	0.118									0.574	0.634	0.095	0.642	0.01
										0.62	0.543	0.76			0.599	0.479	0.465											0.165	0.199				0.232	0.145									0.505	0.599	0.164	0.538	0.057
										0.596	0.6	0.7			0.576	0.559	0.552											0.09	0.243				0.204	0.159									0.458	0.583	0.182	0.466	0.31
										0.465	0.704	0.435			0.587	0.612	0.686											0.101	0.098				0.124	0.176									0.699	0.491	0.163	0.578	0.086
																																											0.65	0.735	0.075	0.621	0.112
										mAb13/Gal3/VPS26 #2					mAb13/Gal3/VPS26 #3												9EG7/Gal3/VPS26 #2					9EG7/Gal3/VPS26 #3											0.387	0.619	0.19	0.737	0.05
																																											0.593	0.598	0.261	0.526	0.118
																																											0.65	0.61	0.306	0.579	0.143
																																											0.566	0.738	0.078	0.62	0.095
																																											0.561	0.567	0.116	0.518	0.108
																																											0.507	0.611	0.164	0.621	0.174
																																											0.478	0.459	0.171	0.557	0.216
																																											0.59	0.663	0.226	0.592	0.133
																																											0.739	0.715	0.079	0.416	0.136
																																											0.596	0.586	0.216	0.527	0.145
																																											0.645	0.627	0.157	0.589	0.167
																																											0.489	0.771	0.209	0.682	0.208
																																											0.573	0.683	0.176	0.663	0.125
																																											0.723	0.549	0.119	0.541	0.277
																																											0.561	0.684	0.216	0.552	0.172
																																											0.488	0.631	0.318	0.651	0.204
																																											0.574	0.726	0.204	0.673	0.163
																																											0.611	0.519	0.117	0.505	0.151
																																											0.632	0.586	0.191	0.623	0.067
																																											0.58	0.617	0.173	0.542	0.146
																																											0.619	0.626	0.166	0.44	0.093
																																											0.533	0.588	0.127	0.371	0.122
																																											0.608	0.672	0.214	0.5	0.146
																																											0.546	0.475	0.093	0.562	0.097
																																											0.651	0.602	0.073	0.637	0.126
																																											0.389	0.672	0.16	0.418	0.104
																																											0.453	0.561	0.132	0.475	0.228
																																											0.722	0.728	0.263	0.327	0.145
																																											0.577	0.67	0.115	0.589	0.137
																																											0.581	0.488	0.067	0.61	0.125
																																											0.511	0.765	0.176	0.564	0.109
																																											0.656	0.526	0.083	0.413	0.089
																																											0.396	0.676	0.153	0.527	0.091
																																											0.572	0.411	0.216	0.517	0.124
																																											0.599	0.536	0.232	0.483	0.116
																																											0.644	0.732	0.121	0.503	0.09
																																											0.623	0.419	0.237	0.4	0.25
																																											0.62	0.543	0.165	0.76	0.199
																																											0.596	0.6	0.09	0.7	0.243
																																											0.465	0.704	0.101	0.435	0.098
																																											0.679	0.569	0.063	0.736	0.131
																																											0.585	0.389	0.146	0.568	0.137
																																											0.606	0.737	0.131	0.502	0.126
																																											0.564	0.652	0.219	0.39	0.119
																																											0.757	0.517	0.091	0.511	0.088
																																											0.563	0.744	0.149	0.722	0.065
																																											0.564	0.365	0.105	0.583	0.106
																																											0.631	0.716	0.274	0.552	0.11
																																											0.574	0.491	0.317	0.558	0.145
																																											0.622	0.587	0.206	0.605	0.149
																																											0.745	0.574	0.167	0.603	0.216
																																											0.597	0.673	0.253	0.632	0.223
																																											0.658	0.733	0.248	0.547	0.238
																																											0.64	0.516	0.114	0.373	0.142
																																											0.638	0.605	0.094	0.528	0.226
																																											0.642	0.563	0.21	0.551	0.133
																																											0.411	0.586	0.227	0.602	0.301
																																											0.583	0.618	0.118	0.653	0.109
																																											0.591	0.59	0.218	0.458	0.097
																																											0.58	0.491	0.065	0.31	0.047
																																											0.739	0.735	0.199	0.459	0.21
																																											0.622	0.577	0.172	0.599	0.204
																																											0.567	0.767	0.232	0.639	0.138
																																											0.471	0.523	0.179	0.56	0.132
																																											0.494	0.651	0.248	0.494	0.159
																																											0.631	0.642	0.166	0.386	0.114
																																											0.598	0.573	0.279	0.623	0.125
																																											0.635	0.604	0.127	0.513	0.113
																																											0.539	0.645	0.073	0.547	0.276
																																											0.617	0.587	0.195	0.566	0.099
																																											0.739	0.418	0.176	0.491	0.154
																																											0.623	0.557	0.061	0.592	0.167
																																											0.541	0.673	0.274	0.618	0.155
																																											0.616	0.65	0.126	0.538	0.179
																																											0.584	0.581	0.309	0.482	0.198
																																											0.613	0.646	0.238	0.726	0.121
																																											0.531	0.611	0.102	0.396	0.093
																																											0.641	0.489	0.226	0.559	0.172
																																											0.658	0.506	0.177	0.511	0.227
																																											0.612	0.611	0.085	0.598	0.179
																																											0.406	0.627	0.222	0.607	0.187
																																											0.649	0.59	0.116	0.714	0.205
																																											0.389	0.477	0.268	0.378	0.139
																																											0.61	0.618	0.122	0.504	0.211
																																											0.488	0.608	0.261	0.629	0.172
																																											0.673	0.734	0.199	0.636	0.146
																																											0.781	0.562	0.175	0.583	0.176
																																											0.577	0.611	0.211	0.479	0.091
																																											0.562	0.586	0.189	0.581	0.156
																																											0.49	0.672	0.156	0.622	0.101
																																											0.679	0.498	0.198	0.534	0.163
																																											0.546	0.5	0.147	0.563	0.118
																																											0.599	0.479	0.232	0.465	0.145
																																											0.576	0.559	0.204	0.552	0.159
																																											0.587	0.612	0.124	0.686	0.176
																																											Compiled Data

## Sheet: Figure 1I
			Figure 1I
						Beads	mAb13	9EG7		Beads	mAb13 (% of ctrl Beads)	9EG7 (% of ctrl Beads)
					VPS 35 band signal#1	13732.4	69520.4	15992.8		100	506.25	116.46
					VPS 35 band signal#2	17754.4	80177.2	21687		100	451.59	122.15
					VPS 35 band signal#3	11983.9	73666.2	13792.3		100	614.71	115.09
							#VALUE!

## Sheet: Figure 2A
			Figure 2A
					% of mAb13							#VALUE!
					Ctrl	mAb13	9EG7
				#1	1.68	100	8.68
				#2	1.09	100	7.22
				#3	1.6	100	10.18
				#1	431.33	25674.4	2228.54
				#2	76.1131	6982.85	504.162
				#3	782.898	48931.1	4981.19

## Sheet: Figure 2B
			Figure 2B
					#1	mAb13-Gal3 co-binding colocalization	9EG7-Gal3 co-binding colocalization		#2	mAb13-Gal3 co-binding colocalization	9EG7-Gal3 co-binding colocalization		#3	mAb13-Gal3 co-binding colocalization	9EG7-Gal3 co-binding colocalization								mAb13-Gal3 co-binding colocalization	9EG7-Gal3 co-binding colocalization
						0.609	0.147			0.723	0.3			0.647	0.268								0.609	0.147
						0.476	0.169			0.553	0.225			0.694	0.245								0.476	0.169
						0.714	0.266			0.566	0.252			0.552	0.209								0.714	0.266
						0.729	0.12			0.527	0.235			0.58	0.176								0.729	0.12
						0.68	0.15			0.587	0.222			0.577	0.199								0.68	0.15
						0.748	0.36			0.558	0.321			0.626	0.145								0.748	0.36
						0.715	0.2			0.594	0.2			0.715	0.288								0.715	0.2
						0.578	0.21			0.55	0.266			0.627	0.235								0.578	0.21
						0.721	0.31			0.53	0.243			0.588	0.182								0.721	0.31
						0.628	0.174			0.612	0.216			0.546	0.263								0.628	0.174
						0.661	0.23			0.528	0.172			0.591	0.195								0.661	0.23
						0.554	0.268			0.598	0.223			0.667	0.32								0.554	0.268
						0.623	0.248			0.635	0.266			0.722	0.192								0.623	0.248
						0.692	0.212			0.52	0.156			0.595	0.266								0.692	0.212
						0.725	0.132			0.625	0.258			0.609	0.127								0.725	0.132
						0.733	0.167			0.583	0.189			0.538	0.155								0.733	0.167
						0.865	0.223			0.648	0.256			0.587	0.184								0.865	0.223
						0.676	0.165			0.588	0.176			0.652	0.251								0.676	0.165
						0.611	0.211			0.626	0.195			0.728	0.301								0.611	0.211
						0.744	0.207			0.715	0.263			0.561	0.178								0.744	0.207
						0.655	0.25			0.69	0.251			0.619	0.225								0.655	0.25
						0.673	0.262			0.584	0.123			0.684	0.218								0.673	0.262
						0.653	0.177			0.617	0.228			0.727	0.156								0.653	0.177
						0.724	0.263			0.562	0.188			0.558	0.193								0.724	0.263
						0.635	0.193			0.609	0.25			0.63	0.215								0.635	0.193
						0.559	0.162			0.572	0.171			0.609	0.237								0.559	0.162
						0.713	0.211			0.601	0.244			0.711	0.286								0.713	0.211
						0.746	0.276			0.729	0.193			0.692	0.181								0.746	0.276
						0.614	0.225			0.538	0.226			0.621	0.258								0.614	0.225
						0.578	0.184			0.66	0.251			0.565	0.216								0.578	0.184
						0.704	0.131																0.704	0.131
						0.584	0.174			mAb13/9EG7 cobinding colocalization #2				mAb13/9EG7 cobinding colocalization #3									0.584	0.174
						0.797	0.202																0.797	0.202
						0.664	0.121																0.664	0.121
						0.712	0.118																0.712	0.118
						0.734	0.195																0.734	0.195
						0.691	0.279																0.691	0.279
						0.635	0.227																0.635	0.227
						0.551	0.293																0.551	0.293
						0.531	0.159																0.531	0.159
																							0.723	0.3
						mAb13/9EG7 cobinding colocalization #1																	0.553	0.225
																							0.566	0.252
																							0.527	0.235
																							0.587	0.222
																							0.558	0.321
																							0.594	0.2
																							0.55	0.266
																							0.53	0.243
																							0.612	0.216
																							0.528	0.172
																							0.598	0.223
																							0.635	0.266
																							0.52	0.156
																							0.625	0.258
																							0.583	0.189
																							0.648	0.256
																							0.588	0.176
																							0.626	0.195
																							0.715	0.263
																							0.69	0.251
																							0.584	0.123
																							0.617	0.228
																							0.562	0.188
																							0.609	0.25
																							0.572	0.171
																							0.601	0.244
																							0.729	0.193
																							0.538	0.226
																							0.66	0.251
																							0.647	0.268
																							0.694	0.245
																							0.552	0.209
																							0.58	0.176
																							0.577	0.199
																							0.626	0.145
																							0.715	0.288
																							0.627	0.235
																							0.588	0.182
																							0.546	0.263
																							0.591	0.195
																							0.667	0.32
																							0.722	0.192
																							0.595	0.266
																							0.609	0.127
																							0.538	0.155
																							0.587	0.184
																							0.652	0.251
																							0.728	0.301
																							0.561	0.178
																							0.619	0.225
																							0.684	0.218
																							0.727	0.156
																							0.558	0.193
																							0.63	0.215
																							0.609	0.237
																							0.711	0.286
																							0.692	0.181
																							0.621	0.258
																							0.565	0.216
																							Compiled Data

[truncated: 91 more sheets: Figure 2C_Left, Figure 2C_Right, Figure 2E_Left, Figure 2E_Right, Figure 2G, H, Figure 3B_Top, Figure 3B_Bottom, Figure 3D_Top, Figure 3D_Bottom, Figure 3F_Left, Figure 3F_Right, Figure 4A, Figure 4B_Left, Figure 4B_Right, Figure 4C_Left, Figure 4C_Right, Figure 5C, Figure 5D, Figure 5F, Figure 5G …]
